# Supplementary material for: Bioremediation of Perfluoroalkyl Substances (PFAS) by Anaerobic Digestion: Effect of PFAS on Different Trophic Groups and Methane Production Accelerated by Carbon Materials
Source: Molecules. 2022 Mar 15;27(6):1895. doi: 10.3390/molecules27061895 (PMC8952860; doi:10.3390/molecules27061895)
Supplement: Supplementary file 1 [file molecules-27-01895-s001.zip]

Archive with 1 entries (1 files):
- molecules-1581735-supplementary.pdf
